# Supplementary material for: Neuromodulation Improves Stress Urinary Incontinence-Like Deficits in Female Rabbits
Source: IEEE Open J Eng Med Biol. 2024 Jun 3;6:10–9. doi: 10.1109/OJEMB.2024.3408454 (PMC11573403; doi:10.1109/OJEMB.2024.3408454)
Supplement: Supplementary materials [file supp2-3408454.xlsx]

## Sheet: Bladder Pressure Analysis
Animal	Sr			Li	K				Cs					E				F					G					I					Br			Cl		A			J				K2			L
Run	1	2	3	1	1	2	3	4	1	2	3	4	5	1	2	3	4	1	2	3	4	5	1	2	3	4	5	1	2	3	4		1	2		1	2	1	2	3	1	2	3	4	1	2	3	1	2
Syringe pump pressure	0	0	0	2.37	9.06	9.06	7.55	11.73	4.76	4.76	4.79	4.79	4.79	0.15	1.71	1.21	1.56	2.36	2.78	1.81	1.39	4.31	1.52	1.25	1.11	1.8	0.14	9	1.09	2.19	19.92		82.31	34.14	36.81	66.4		60.09	14.812	11.8447	0.32658	0.104	0.38	20.67	6.7	5.99	5.9	7.96	4.92
Average Pressure (Baseline)	-1.31496	-4.34296	-4.34296	-7.59165	-20.3056	-20.3056	-20.3056	-20.3056	-7.37738	-7.37738	-7.37738	-7.37738	-7.37738	-1.29506	-4.62514	-5.50859	-6.89496	-4.20505	-6.61475	-4.37556	-3.88088	-5.62496	-1.63506	-1.39552	-2.39364	-2.0683	-3.15358	-17.0543	-2.79589	-3.19025	-25.1308		-65.9832	-21.0389	-27.4294	-52.6852		-44.9745	1.13073	-9.51013	-0.169313	-8.44475	-37.3615	-61.7973	-5.67908	-5.1193	-4.47078	-6.9989	-3.15622
Average Pressure (filling)	0.0182959	-1.58346	1.73571	-2.11452	2.32303	-11.3672	-5.82873	-7.39611	-6.15393	-2.5506	-3.02577	-4.20757	-5.36954	3.64924	-0.647552	-1.16818	-2.82349	2.46742	-1.2827	-0.520362	-0.114319	-1.38083	0.883762	-0.345182	-0.479263	0.904525	0.717872	-10.4454	0.976719	-0.424522	-15.1241		-63.5973	-18.0771	-24.9889	-51.5071		-43.526	1.85497	-8.73974	1.18583	-8.33845	-36.908	-60.6707	-4.5175	-4.24	-2.0833	-5.87516	-2.32289
Average Pressure (storage phase)	0.0752997	-1.71963	1.66307	-2.11452	2.32303	-11.5228	-6.08091	-7.36014	-6.18243	-2.61422	-2.99127	-4.25512	-5.37304	3.51597	-0.763589	-1.47807	-2.9807	2.36888	-1.35209	-0.592459	-0.15739	-1.52782	0.8557	-0.348758	-0.491844	0.861955	0.637985	-10.6294	0.972509	-0.450889	-15.1815		-65.4121	-18.9011	-25.2541	-52.0121		-43.9238	2.03919	-9.04337	1.12287	-8.32767	-36.9809	-60.6887	-4.63199	-4.3314	-2.14072	-5.99211	-2.4858
LPP	0.674914	2.20859	2.31652	-1.4873	5.19703	13.8167	9.60079	3.58355	-0.717902	-1.78744	-1.40015	-0.702384	-3.60227	11.9754	5.72714	4.87431	0.746316	8.01675	4.36319	5.56965	4.09847	6.21002	6.47168	3.02443	3.65683	8.58778	8.82461	-4.66	4.03244	2.42145	-9.9198		-61.3321	-15.6586	-23.596	-45.836		-40.6808	2.93752	-6.81774	2.36157	-7.45838	-34.9177	-60.7994	0.952749	1.8225	0.945044	-2.13397	2.66342
Maximum Pressure	2.58772	2.4092	2.63268	5.89089	14.98	15.7523	11.4009	12.2565	-0.54278	3.352	-1.2041	-0.674445	-3.60227	12.2588	6.29331	4.89432	0.824682	9.16929	5.29693	6.22888	4.71969	7.23637	6.83936	3.70021	4.45529	10.8714	9.34206	-3.8394	4.33166	2.87192	-9.26167		-60.332	-13.4145	-21.3363	-45.5045		-38.4445	3.51275	-6.5833	3.25955	-7.938	-34.6774	-58.9071	1.13615	2.04848	1.44937	-2.01571	2.90545
[truncated: 22 more columns]

## Sheet: Cystometry analysis
Animal	Sr				Li	K					Cs						E					F						G						I						Br (H-5)				Cl (H-6)			A
Run#	1	2	3	Average	1	1	2	3	4	Average	1	2	3	4	5	Average	1	2	3	4	Average	1	2	3	4	5	Average	1	2	3	4	5	Average	1	2	3	4	Average		1	2	3	Average	1	2	Average	1	2	3
BLADDER
Mean baseline bladder pressure (mmHg)	-1.31496	-4.34296	-4.34296		-7.59165	-20.3056	-20.3056	-20.3056	-20.3056		-7.37738	-7.37738	-7.37738	-7.37738	-7.37738		-1.29506	-4.62514	-5.50859	-6.89496		-4.20505	-6.61475	-4.37556	-3.88088	-5.62496		-1.63506	-1.39552	-2.39364	-2.0683	-3.15358		-17.0543	-2.79589	-3.19025	-25.1308			-65.9832	-21.0389	-27.4294		-52.6852			-44.9745	1.13073	-9.51013
Mean corrected bladder pressure during filling (mmHg)	0.0182959	-1.58346	1.73571		-2.11452	2.32303	-11.3672	-5.82873	-7.39611		-6.15393	-2.5506	-3.02577	-4.20757	-5.36954		3.64924	-0.647552	-1.16818	-2.82349		2.46742	-1.2827	-0.520362	-0.114319	-1.38083		0.883762	-0.345182	-0.479263	0.904525	0.717872		-10.4454	0.976719	-0.424522	-15.1241			-63.5973	-18.0771	-24.9889		-51.5071			-43.526	1.85497	-8.73974
Mean corrected bladder pressure during storage (mmHg)	0.0752997	-1.71963	1.66307		-2.11452	2.32303	-11.5228	-6.08091	-7.36014		-6.18243	-2.61422	-2.99127	-4.25512	-5.37304		3.51597	-0.763589	-1.47807	-2.9807		2.36888	-1.35209	-0.592459	-0.15739	-1.52782		0.8557	-0.348758	-0.491844	0.861955	0.637985		-10.6294	0.972509	-0.450889	-15.1815			-65.4121	-18.9011	-25.2541		-52.0121			-43.9238	2.03919	-9.04337
Bladder corrected leak point pressure (mmHg)	0.674914	2.20859	2.31652		-1.4873	5.19703	13.8167	9.60079	3.58355		-0.717902	-1.78744	-1.40015	-0.702384	-3.60227		11.9754	5.72714	4.87431	0.746316		8.01675	4.36319	5.56965	4.09847	6.21002		6.47168	3.02443	3.65683	8.58778	8.82461		-4.66	4.03244	2.42145	-9.9198			-61.3321	-15.6586	-23.596		-45.836			-40.6808	2.93752	-6.81774
Corrected Maximum bladder pressure (mmHg)	2.58772	2.4092	2.63268		5.89089	14.98	15.7523	11.4009	12.2565		-0.54278	3.352	-1.2041	-0.674445	-3.60227		12.2588	6.29331	4.89432	0.824682		9.16929	5.29693	6.22888	4.71969	7.23637		6.83936	3.70021	4.45529	10.8714	9.34206		-3.8394	4.33166	2.87192	-9.26167			-60.332	-13.4145	-21.3363		-45.5045			-38.4445	3.51275	-6.5833
Time to Pmax (s)	685.912	410.272	182.436	426.207	1554.21	506.81	988.147	404.993	382.73	570.67	1042.84	1596.8	354.065	271.426	339.2	720.866	781.815	499.854	365.076	588.029	558.693	516.659	416.277	582.663	567.575	702.426	557.12	356.499	211.485	263.837	568.32	468.653	373.759	1193.45	930.99	869.934	736.5			162.89	77.997	84.279	108.389	138.805			61.126	35.758	146.685
Increase in average bladder pressure during storage (mmHg)	1.39026	2.62332	6.00603	3.33987	5.47713	22.6287	8.78289	14.2247	12.9455	14.6455	1.19496	4.76316	4.38611	3.12226	2.00434	3.09417	4.81103	3.86155	4.03052	3.91426	4.15434	6.57393	5.26266	3.7831	3.72349	4.09714	4.68807	2.49076	1.04676	1.9018	2.93025	3.79156	2.43223	6.4249	3.7684	2.73937	9.94928	5.72049		0.57114	2.13779	2.17532	1.62808	0.673156			1.05067	0.908462	0.466755
Relative Bladder leak point pressure (mmHg)	1.98988	6.55155	6.65948	5.06697	6.10436	25.5027	34.1224	29.9064	23.8892	28.3552	6.65948	5.58994	5.97723	6.675	3.77511	5.73535	13.2704	10.3523	10.3829	7.64128	10.4117	12.2218	10.9779	9.94521	7.97935	11.835	10.5919	8.10674	4.41995	6.05047	10.6561	11.9782	8.24228	12.3943	6.82833	5.6117	15.211	10.0113		4.65112	5.38033	3.83339	4.62161	6.84921			4.2937	1.80679	2.69238
Maximum increase in bladder pressure (mmHg)	3.90268	6.75215	6.97564	5.87682	13.4825	35.2856	36.058	31.7066	32.5622	33.9031	6.8346	10.7294	6.17328	6.70294	3.77511	6.84306	13.5539	10.9185	10.4029	7.71965	10.6487	13.3743	11.9117	10.6044	8.60057	12.8613	11.4705	8.47442	5.09573	6.84893	12.9397	12.4956	9.17088	13.2149	7.12755	6.06217	15.8691	10.5684		5.65122	7.6244	6.09318	6.45627	7.18076			6.52998	2.38202	2.92683
CYSTOMETRY
Baseline start (s)	39.849	21.799	21.799		50.99	100	100	100	100		100	100	100	100	100		28.2	1449.9	2546.55	3717.15		8.749	900	1861.5	2865.35	4509.1		3.549	803.699	1387.8	2075.3	3092.15		19.649	5.099	1673.15	3257.6			4.849	660	1240.2		8.349			4.599	410	2.699
Baseline Duration (s)	30	30	30		30	30	30	30	30		30	30	30	30	30		6.3	18.3	30	30		30	30	30	30	30		30	30	30	30	30		30	30	30	30			20	30	30		30			30	30	30
Filling start (s)	72.099	52.799	487		159.5	133.499	1110	2217.4	2638.8		160	1228	3370	3735	4022.2		34.249	1549.3	2583.7	3771.9		47.349	993.549	1894.3	3059.15	4591.8		54.349	857.999	1435.4	2151	3131.75		57.999	48.099	1732.65	3312.75			52.549	725.899	1408.1		56.749			37.349	443.849	43.799
Filling end (s)	1438.5	487	684.049		4711.75	1097	2217	2638.8	3185.5		1215	3370	3735	4022.2	4375.4		833.649	2080.85	3098.25	4407.8		609.6	1434.4	2460.35	3787.7	5320.4		425.699	1082.4	1711.9	2732.7	3613.7		1278.8	1015	2621.4	4131.8			242.99	808.2	1499		286.3			183	498.9	232.2
Void start (s)	1319.55	469	662.5		4789	1092.45	2202.3	2621.4	3172.2		1204.2	3359.8	3725	4006	4361.4		816.6	2050.1	3064.8	4361		565.4	1411.4	2445.9	3773.95	5297.8		411.1	1072.7	1702.2	2720.3	3601.05		1242.65	1013.8	2603.6	4109.2			215.4	795.249	1505.8		178.1			162	464.6	198.8
Void end (s)	1343.65	482	678.5		4795.6	1097	2217	2624.8	3177.2		1215	3367	3729.8	4019.6	4372.6		821.2	2057.6	3089.4	4370.8		597.8	1429.4	2460.35	3787.7	5311.15		417.45	1075.9	1706.9	2727.2	3608.25		1278.8	1015	2613	4117.2			242.99	808.2	1511.2		188			167.4	471.7	203
Filling duration (s)	1366.4	434.201	197.049		4552.25	908.001	1001.85	421.4	454.699		1055	1771.8	365	287.2	353.2		799.4					562.251	440.851	598.85	628.65	728.601		371.35	224.4	276.5	581.7	481.95		1220.8	966.901	888.751	819.051							229.551			145.651	55.051	188.401
Time to void (s)	1247.45	416.201	175.5		4629.5	903.45	987.15	404	441.4		1044.2	1761.6	355	271	339.2		782.351					518.051	417.851	584.4	614.9	706		356.751	214.7	266.801	569.301	469.301		1184.65	965.701	870.951	796.451							121.351			124.651	20.751	155.001
Voiding duration (s)	24.1	13	16		6.599	4.551	14.701	3.4	5		10.8	7.201	4.8	13.6	11.2		4.6					32.4	18	14.45	13.75	13.35		6.35	3.201	4.7	6.9	7.2		36.15	1.2	9.4	8							9.9			5.4	7.1
Total volume in bladder pre-run (mL)	0	4.3	11.0367		0	0	29.4	57.2	65.9		0	34	94.2	103.8	109.8		0	2.42	4.12	1.54		0	0	0	0.06	0.2		0	1.77	1.545	0.357	1.737		0	8.4	4.82	4.14			0	6.8	0		0	19.7		0	2.8	1
Volume infused until leak (mL)	20.8	6.6	10.6		75.1	31	33	13	18		36	62	13	9	12		22.3	23.21	16.68	26.98		17.38	14.29	18	20.4	23.54		11.96	7.1	8.87	19.01	15.74		39.54	31.9	29.18	26.67			28.6	11.48	16.18		20.5	4.4		5.8	5.4	5.1667
Leak point volume (mL)	20.8	10.9	21.6367	17.7789	75.1	31	62.4	70.2	83.9	61.875	36	96	107.2	112.8	121.8	94.76	22.3	25.63	20.8	28.52	24.3125	17.38	14.29	18	20.46	23.74	18.774	11.96	8.87	10.415	19.367	17.477	13.6178	39.54	40.3	34	30.81	36.1625		28.6	18.28	16.18	21.02	20.5	24.1	22.3	5.8	8.2	6.1667
Volume infused until end of filling (mL)	21.5	7.23668	10.6		75.1	31	62.4	70.2	83.9		36	62	13	9	12		24.42	24.8	17.22	28.72		18.26	14.8	18.46	20.94	23.97		12.37	7.475	9.212	19.38	16.06		40.6	32.22	29.62	27.21			28.6	11.48	16.18		20.5	4.4		6.8	5.4	6.28003
Total volume in bladder pre-extraction (mL)	21.5	11.5367	21.6367		75.1	31	62.4	70.2	83.9		36	96	107.2	112.8	121.8		24.42	27.22	21.34	30.26		18.26	14.8	18.46	21	24.17		12.37	9.245	10.757	19.737	17.797		40.6	40.62	34.44	31.35			28.6	18.28	16.18		20.5	24.1		6.8	8.2	7.28003
Voided volume (mL)	1	0.5	1.5	1	6	1.6	5.2	4.3	8	4.775	2	1.8	3.4	3	6	3.24	3	2.9	2.9	3.2	3	1.2	0.4	1.2	1.4	3.4	1.52	1.7	2.3	2.1	2.5	1.8	2.08	1.2	2.8	3.3	4	2.825		0.8	0.2	0.5	0.5	0.8	0.5	0.65	0.2	0.4	0.1
Residual volume (mL)	20.5	11.0367	20.1367		69.1	29.4	57.2	65.9	75.9		34	94.2	103.8	109.8	115.8		21.42	24.32	18.44	27.06		17.06	14.4	17.26	19.6	20.77		10.67	6.945	8.657	17.237	15.997		39.4	37.82	31.14	27.35			27.8	18.08	15.68		19.7	23.6		6.6	7.8	7.18003
Volume extracted from bladder (mL)	16.2	0	0		0	0	0	0	0		0	0	0	0	0		19	20.2	16.9	26.5		17.1	14.4	17.2	19.4	18.2		8.9	5.4	8.3	15.5	7.6		31	33	27	26			21	20	0		0	0		3.8	6.8	0
Volume remaining in bladder (mL)	4.3	11.0367	20.1367		69.1	29.4	57.2	65.9	75.9		34	94.2	103.8	109.8	115.8		2.42	4.12	1.54	0.56		0	0	0.06	0.2	2.57		1.77	1.545	0.357	1.737	8.397		8.4	4.82	4.14	1.35			6.8	-1.92	15.68		19.7	23.6		2.8	1	7.18003
Voiding efficiency(%)	4.80769	4.58716	6.93267	5.44251	7.98935	5.16129	8.33333	6.12536	9.53516	7.28879	5.55556	1.875	3.17164	2.65957	4.92611	3.63758	13.4529	11.3149	13.9423	11.2202	12.4826	6.90449	2.79916	6.66667	6.84262	14.3218	7.50695	14.214	25.9301	20.1632	12.9086	10.2993	16.703	3.0349	6.94789	9.70588	12.9828	8.16787		2.7972	1.09409	3.09023	2.32718	3.90244	2.07469	2.98856	3.44828	4.87805	1.62161
[truncated: 42 more columns]

## Sheet: Cystometry Notes
Calculations	Description
Syringe pump pressure	Pressure exterted continuously by filling pump- taken directly from LabChart file
MATLAB code used to calculate directly:
Mean baseline pressure	Average pressure during baseline period
Mean filling pressure	Average pressure from filling start to end, with syringe pressure correction. For multiple segments (i.e. when filling is paused during the cycles), average of means from each segment is calculated
Mean storage phase pressure	Average pressure from filling start to leak event, with syringe pressure correction. For multiple segments (i.e. when filling is paused during the cycles), average of means from each segment is calculated.
Maximum pressure	Maximum pressure value during storage phase, with syringe pressure correction
Leak Point Pressure	Pressure at leak start, with syringe pressure correction
Normalized area under the curve	Area under the curve divided by filling duration to show sustained pressure, with syringe pressure correction
Filling duration	Total filling time, with any pauses removed between filling segments
Time to void	Total time taken from filling start to until leak is observed, with any pauses between segments removed
Time to maximum pressure	Total time take to reach maximum pressure, with any pauses between segments removed
Leak Point Volume	Volume infused until leak + volume in bladder at start of run
Voiding efficiency (%)	(volume voided/volume in bladder at leak)*100%
